# Supplementary material for: Strainer-Separable TiO2 on Halloysite Nanocomposite-Embedded Alginate Capsules with Enhanced Photocatalytic Activity for Degradation of Organic Dyes
Source: Nanomaterials (Basel). 2022 Jul 10;12(14):2361. doi: 10.3390/nano12142361 (PMC9320041; doi:10.3390/nano12142361)
Supplement: Supplementary file 1 [file nanomaterials-12-02361-s001.zip]

Archive with 1 entries (1 files):
- nanomaterials-1807670-supplementary.pdf
